# Supplementary material for: Detecting fabrication in large-scale molecular omics data
Source: PLoS One. 2021 Nov 30;16(11):e0260395. doi: 10.1371/journal.pone.0260395 (PMC8631639; doi:10.1371/journal.pone.0260395)
Supplement: S1 File — Contains the hyperparameters used for all machine learning models depending on the type of data used. (TXT) [file pone.0260395.s005.txt]

Random forest, random dataset, digit-frequency features
{'bootstrap': True, 'ccp_alpha': 0.0, 'class_weight': None, 'criterion': 'gini', 'max_depth': None, 'max_features': 'auto', 'max_leaf_nodes': None, 'max_samples': None, 'min_impurity_decrease': 0.0, 'min_impurity_split': None, 'min_samples_leaf': 1, 'min_samples_split': 2, 'min_weight_fraction_leaf': 0.0, 'n_estimators': 100, 'n_jobs': None, 'oob_score': False, 'random datasetstate': None, 'verbose': 0, 'warm_start': False}

Naive Bayes, imputed dataset, digit-frequency features
{'priors': [0.01, 0.99], 'var_smoothing': 1e-07}

K-Nearest Neighbor,resampled dataset,copy-number features
{'algorithm': 'auto', 'leaf_size': 30, 'metric': 'minkowski', 'metric_params': None, 'n_jobs': None, 'n_neighbors': 3, 'p': 2, 'weights': 'uniform'}

Naive Bayes, random dataset, digit-frequency features
{'priors': [0.01, 0.99], 'var_smoothing': 1e-07}

K-Nearest Neighbor,random dataset, digit-frequency features
{'algorithm': 'auto', 'leaf_size': 30, 'metric': 'minkowski', 'metric_params': None, 'n_jobs': None, 'n_neighbors': 3, 'p': 2, 'weights': 'uniform'}

Support Vector Machine, random dataset, digit-frequency features
{'C': 10, 'break_ties': False, 'cache_size': 200, 'class_weight': None, 'coef0': 0.0, 'decision_function_shape': 'ovr', 'degree': 3, 'gamma': 'scale', 'kernel': 'rbf', 'max_iter': -1, 'probability': False, 'random datasetstate': None, 'shrinking': True, 'tol': 0.001, 'verbose': False}

Random forest, random datasetcopy-number features
{'bootstrap': True, 'ccp_alpha': 0.0, 'class_weight': None, 'criterion': 'gini', 'max_depth': None, 'max_features': 'auto', 'max_leaf_nodes': None, 'max_samples': None, 'min_impurity_decrease': 0.0, 'min_impurity_split': None, 'min_samples_leaf': 1, 'min_samples_split': 2, 'min_weight_fraction_leaf': 0.0, 'n_estimators': 200, 'n_jobs': None, 'oob_score': False, 'random datasetstate': None, 'verbose': 0, 'warm_start': False}

Gradient Boosting, resampled dataset,copy-number features
{'ccp_alpha': 0.0, 'criterion': 'mae', 'init': None, 'learning_rate': 0.047619047619047616, 'loss': 'exponential', 'max_depth': 3, 'max_features': None, 'max_leaf_nodes': None, 'min_impurity_decrease': 0.0, 'min_impurity_split': None, 'min_samples_leaf': 1, 'min_samples_split': 2, 'min_weight_fraction_leaf': 0.0, 'n_estimators': 500, 'n_iter_no_change': None, 'presort': 'deprecated', 'random datasetstate': None, 'subsample': 1.0, 'tol': 0.0001, 'validation_fraction': 0.1, 'verbose': 0, 'warm_start': False}

Support Vector Machine, imputed dataset, digit-frequency features
{'C': 100, 'break_ties': False, 'cache_size': 200, 'class_weight': None, 'coef0': 0.0, 'decision_function_shape': 'ovr', 'degree': 3, 'gamma': 'scale', 'kernel': 'linear', 'max_iter': -1, 'probability': False, 'random datasetstate': None, 'shrinking': True, 'tol': 0.001, 'verbose': False}

Random forest, imputed datasetcopy-number features
{'bootstrap': True, 'ccp_alpha': 0.0, 'class_weight': None, 'criterion': 'gini', 'max_depth': None, 'max_features': 'log2', 'max_leaf_nodes': None, 'max_samples': None, 'min_impurity_decrease': 0.0, 'min_impurity_split': None, 'min_samples_leaf': 1, 'min_samples_split': 2, 'min_weight_fraction_leaf': 0.0, 'n_estimators': 200, 'n_jobs': None, 'oob_score': False, 'random datasetstate': None, 'verbose': 0, 'warm_start': False}

Naive Bayes, random datasetcopy-number features
{'priors': [0.01, 0.99], 'var_smoothing': 1e-07}

Random forest, resampled dataset,, digit-frequency features
{'bootstrap': True, 'ccp_alpha': 0.0, 'class_weight': None, 'criterion': 'gini', 'max_depth': None, 'max_features': 'auto', 'max_leaf_nodes': None, 'max_samples': None, 'min_impurity_decrease': 0.0, 'min_impurity_split': None, 'min_samples_leaf': 1, 'min_samples_split': 2, 'min_weight_fraction_leaf': 0.0, 'n_estimators': 100, 'n_jobs': None, 'oob_score': False, 'random datasetstate': None, 'verbose': 0, 'warm_start': False}

mlp_random dataset, digit-frequency features
{'activation': 'identity', 'alpha': 3e-05, 'batch_size': 'auto', 'beta_1': 0.9, 'beta_2': 0.999, 'early_stopping': False, 'epsilon': 1e-08, 'hidden_layer_sizes': 200, 'learning_rate': 'constant', 'learning_rate_init': 0.001, 'max_fun': 15000, 'max_iter': 1000, 'momentum': 0.9, 'n_iter_no_change': 10, 'nesterovs_momentum': True, 'power_t': 0.5, 'random datasetstate': None, 'shuffle': True, 'solver': 'lbfgs', 'tol': 0.0001, 'validation_fraction': 0.1, 'verbose': False, 'warm_start': False}

Naive Bayes, imputed datasetcopy-number features
{'priors': [0.01, 0.99], 'var_smoothing': 1e-07}

Gradient Boosting, resampled dataset,, digit-frequency features
{'ccp_alpha': 0.0, 'criterion': 'friedman_mse', 'init': None, 'learning_rate': 1.0, 'loss': 'exponential', 'max_depth': 3, 'max_features': None, 'max_leaf_nodes': None, 'min_impurity_decrease': 0.0, 'min_impurity_split': None, 'min_samples_leaf': 1, 'min_samples_split': 2, 'min_weight_fraction_leaf': 0.0, 'n_estimators': 500, 'n_iter_no_change': None, 'presort': 'deprecated', 'random datasetstate': None, 'subsample': 0.6, 'tol': 0.0001, 'validation_fraction': 0.1, 'verbose': 0, 'warm_start': False}

K-Nearest Neighbor,imputed datasetcopy-number features
{'algorithm': 'auto', 'leaf_size': 30, 'metric': 'minkowski', 'metric_params': None, 'n_jobs': None, 'n_neighbors': 9, 'p': 2, 'weights': 'distance'}

mlp_resampled dataset,, digit-frequency features
{'activation': 'relu', 'alpha': 2e-05, 'batch_size': 'auto', 'beta_1': 0.9, 'beta_2': 0.999, 'early_stopping': False, 'epsilon': 1e-08, 'hidden_layer_sizes': 50, 'learning_rate': 'constant', 'learning_rate_init': 0.001, 'max_fun': 15000, 'max_iter': 1000, 'momentum': 0.9, 'n_iter_no_change': 10, 'nesterovs_momentum': True, 'power_t': 0.5, 'random datasetstate': None, 'shuffle': True, 'solver': 'lbfgs', 'tol': 0.0001, 'validation_fraction': 0.1, 'verbose': False, 'warm_start': False}

Support Vector Machine, random datasetcopy-number features
{'C': 1, 'break_ties': False, 'cache_size': 200, 'class_weight': None, 'coef0': 0.0, 'decision_function_shape': 'ovr', 'degree': 3, 'gamma': 0.0001, 'kernel': 'rbf', 'max_iter': -1, 'probability': False, 'random datasetstate': None, 'shrinking': True, 'tol': 0.001, 'verbose': False}

Gradient Boosting, random datasetcopy-number features
{'ccp_alpha': 0.0, 'criterion': 'friedman_mse', 'init': None, 'learning_rate': 1.0, 'loss': 'exponential', 'max_depth': 3, 'max_features': None, 'max_leaf_nodes': None, 'min_impurity_decrease': 0.0, 'min_impurity_split': None, 'min_samples_leaf': 1, 'min_samples_split': 2, 'min_weight_fraction_leaf': 0.0, 'n_estimators': 50, 'n_iter_no_change': None, 'presort': 'deprecated', 'random datasetstate': None, 'subsample': 1.0, 'tol': 0.0001, 'validation_fraction': 0.1, 'verbose': 0, 'warm_start': False}

mlp_imputed datasetcopy-number features
{'activation': 'relu', 'alpha': 0.0001, 'batch_size': 'auto', 'beta_1': 0.9, 'beta_2': 0.999, 'early_stopping': False, 'epsilon': 1e-08, 'hidden_layer_sizes': 400, 'learning_rate': 'constant', 'learning_rate_init': 0.001, 'max_fun': 15000, 'max_iter': 200, 'momentum': 0.9, 'n_iter_no_change': 10, 'nesterovs_momentum': True, 'power_t': 0.5, 'random datasetstate': None, 'shuffle': True, 'solver': 'adam', 'tol': 0.0001, 'validation_fraction': 0.1, 'verbose': False, 'warm_start': False}

K-Nearest Neighbor,imputed dataset, digit-frequency features
{'algorithm': 'auto', 'leaf_size': 30, 'metric': 'minkowski', 'metric_params': None, 'n_jobs': None, 'n_neighbors': 3, 'p': 2, 'weights': 'uniform'}

Support Vector Machine, resampled dataset,copy-number features
{'C': 10, 'break_ties': False, 'cache_size': 200, 'class_weight': None, 'coef0': 0.0, 'decision_function_shape': 'ovr', 'degree': 3, 'gamma': 'scale', 'kernel': 'rbf', 'max_iter': -1, 'probability': False, 'random datasetstate': None, 'shrinking': True, 'tol': 0.001, 'verbose': False}

Support Vector Machine, imputed datasetcopy-number features
{'C': 100, 'break_ties': False, 'cache_size': 200, 'class_weight': None, 'coef0': 0.0, 'decision_function_shape': 'ovr', 'degree': 3, 'gamma': 'scale', 'kernel': 'rbf', 'max_iter': -1, 'probability': False, 'random datasetstate': None, 'shrinking': True, 'tol': 0.001, 'verbose': False}

mlp_resampled dataset,copy-number features
{'activation': 'identity', 'alpha': 0.008, 'batch_size': 'auto', 'beta_1': 0.9, 'beta_2': 0.999, 'early_stopping': False, 'epsilon': 1e-08, 'hidden_layer_sizes': 200, 'learning_rate': 'constant', 'learning_rate_init': 0.001, 'max_fun': 15000, 'max_iter': 1000, 'momentum': 0.9, 'n_iter_no_change': 10, 'nesterovs_momentum': True, 'power_t': 0.5, 'random datasetstate': None, 'shuffle': True, 'solver': 'adam', 'tol': 0.0001, 'validation_fraction': 0.1, 'verbose': False, 'warm_start': False}

K-Nearest Neighbor,resampled dataset,, digit-frequency features
{'algorithm': 'auto', 'leaf_size': 30, 'metric': 'minkowski', 'metric_params': None, 'n_jobs': None, 'n_neighbors': 17, 'p': 2, 'weights': 'distance'}

mlp_random datasetcopy-number features
{'activation': 'identity', 'alpha': 3e-05, 'batch_size': 'auto', 'beta_1': 0.9, 'beta_2': 0.999, 'early_stopping': False, 'epsilon': 1e-08, 'hidden_layer_sizes': 200, 'learning_rate': 'constant', 'learning_rate_init': 0.001, 'max_fun': 15000, 'max_iter': 1000, 'momentum': 0.9, 'n_iter_no_change': 10, 'nesterovs_momentum': True, 'power_t': 0.5, 'random datasetstate': None, 'shuffle': True, 'solver': 'lbfgs', 'tol': 0.0001, 'validation_fraction': 0.1, 'verbose': False, 'warm_start': False}

Random forest, resampled dataset,copy-number features
{'bootstrap': True, 'ccp_alpha': 0.0, 'class_weight': None, 'criterion': 'gini', 'max_depth': None, 'max_features': 'auto', 'max_leaf_nodes': None, 'max_samples': None, 'min_impurity_decrease': 0.0, 'min_impurity_split': None, 'min_samples_leaf': 1, 'min_samples_split': 2, 'min_weight_fraction_leaf': 0.0, 'n_estimators': 100, 'n_jobs': None, 'oob_score': False, 'random datasetstate': None, 'verbose': 0, 'warm_start': False}

Naive Bayes, resampled dataset,, digit-frequency features
{'priors': [0.01, 0.99], 'var_smoothing': 1e-07}

K-Nearest Neighbor,random datasetcopy-number features
{'algorithm': 'auto', 'leaf_size': 30, 'metric': 'minkowski', 'metric_params': None, 'n_jobs': None, 'n_neighbors': 3, 'p': 2, 'weights': 'uniform'}

Gradient Boosting, random dataset, digit-frequency features
{'ccp_alpha': 0.0, 'criterion': 'friedman_mse', 'init': None, 'learning_rate': 1.0, 'loss': 'deviance', 'max_depth': 3, 'max_features': None, 'max_leaf_nodes': None, 'min_impurity_decrease': 0.0, 'min_impurity_split': None, 'min_samples_leaf': 1, 'min_samples_split': 2, 'min_weight_fraction_leaf': 0.0, 'n_estimators': 50, 'n_iter_no_change': None, 'presort': 'deprecated', 'random datasetstate': None, 'subsample': 0.8, 'tol': 0.0001, 'validation_fraction': 0.1, 'verbose': 0, 'warm_start': False}

Support Vector Machine, resampled dataset,, digit-frequency features
{'C': 10, 'break_ties': False, 'cache_size': 200, 'class_weight': None, 'coef0': 0.0, 'decision_function_shape': 'ovr', 'degree': 3, 'gamma': 'scale', 'kernel': 'rbf', 'max_iter': -1, 'probability': False, 'random datasetstate': None, 'shrinking': True, 'tol': 0.001, 'verbose': False}

Gradient Boosting, imputed datasetcopy-number features
{'ccp_alpha': 0.0, 'criterion': 'friedman_mse', 'init': None, 'learning_rate': 1.0, 'loss': 'deviance', 'max_depth': 3, 'max_features': None, 'max_leaf_nodes': None, 'min_impurity_decrease': 0.0, 'min_impurity_split': None, 'min_samples_leaf': 1, 'min_samples_split': 2, 'min_weight_fraction_leaf': 0.0, 'n_estimators': 50, 'n_iter_no_change': None, 'presort': 'deprecated', 'random datasetstate': None, 'subsample': 1.0, 'tol': 0.0001, 'validation_fraction': 0.1, 'verbose': 0, 'warm_start': False}

Naive Bayes, resampled dataset,copy-number features
{'priors': [0.01, 0.99], 'var_smoothing': 1e-07}

Random forest, imputed dataset, digit-frequency features
{'bootstrap': True, 'ccp_alpha': 0.0, 'class_weight': None, 'criterion': 'gini', 'max_depth': None, 'max_features': 'auto', 'max_leaf_nodes': None, 'max_samples': None, 'min_impurity_decrease': 0.0, 'min_impurity_split': None, 'min_samples_leaf': 1, 'min_samples_split': 2, 'min_weight_fraction_leaf': 0.0, 'n_estimators': 200, 'n_jobs': None, 'oob_score': False, 'random datasetstate': None, 'verbose': 0, 'warm_start': False}

Gradient Boosting, imputed dataset, digit-frequency features
{'ccp_alpha': 0.0, 'criterion': 'friedman_mse', 'init': None, 'learning_rate': 1.0, 'loss': 'deviance', 'max_depth': 3, 'max_features': None, 'max_leaf_nodes': None, 'min_impurity_decrease': 0.0, 'min_impurity_split': None, 'min_samples_leaf': 1, 'min_samples_split': 2, 'min_weight_fraction_leaf': 0.0, 'n_estimators': 50, 'n_iter_no_change': None, 'presort': 'deprecated', 'random datasetstate': None, 'subsample': 1.0, 'tol': 0.0001, 'validation_fraction': 0.1, 'verbose': 0, 'warm_start': False}
